# Supplementary material for: Validity of Inertial Measurement Units to Measure Lower-Limb Kinematics and Pelvic Orientation at Submaximal and Maximal Effort Running Speeds
Source: Sensors (Basel). 2023 Dec 4;23(23):9599. doi: 10.3390/s23239599 (PMC10708829; doi:10.3390/s23239599)
Supplement: Supplementary file 1 [file sensors-23-09599-s001.zip]

Archive with 6 entries (6 files):
- FigS1_PeakHipFlexTrend.pdf
- FigS2_PeakKneeFlexTrend.pdf
- FigS3_PeakAnkleFlexTrend.pdf
- FigS4_PeakPelvicTiltTrend.pdf
- FigS5_PeakPelvicObliquityTrend.pdf
- FigS6_PeakPelvicRotTrend.pdf
